# Supplementary material for: Fabrication of Color Glass with High Light Transmittance by Pearlescent Pigments and Optical Adhesive
Source: Materials (Basel). 2022 Apr 2;15(7):2627. doi: 10.3390/ma15072627 (PMC9000421; doi:10.3390/ma15072627)
Supplement: Supplementary file 1 [file materials-15-02627-s001.zip]

Archive with 1 entries (1 files):
- materials-1606833-supplementary.pdf
